# Supplementary material for: The experiences of students with mental health difficulties at medical school: a qualitative interview study
Source: Med Educ Online. 2024 Jun 13;29(1):2366557. doi: 10.1080/10872981.2024.2366557 (PMC11177711; doi:10.1080/10872981.2024.2366557)
Supplement: Supplemental Material [file ZMEO_A_2366557_SM7786.zip]

Archive with 3 entries (2 files):
- Supplementary files/
- Supplementary files/COREQ.docx
- Supplementary files/Interview_guide.pdf
